# Supplementary material for: Occurrence and Characteristics of Staphylococcus aureus Strains along the Production Chain of Raw Milk Cheeses in Poland
Source: Molecules. 2022 Oct 4;27(19):6569. doi: 10.3390/molecules27196569 (PMC9573400; doi:10.3390/molecules27196569)
Supplement: Supplementary file 1 [file molecules-27-06569-s001.zip]

Archive with 1 entries (1 files):
- molecules-1916194-supplementary.pdf
